# Supplementary material for: Waterborne and Dietary Bioaccumulation of Organophosphate Esters in Zooplankton Daphnia magna
Source: Int J Environ Res Public Health. 2022 Jul 31;19(15):9382. doi: 10.3390/ijerph19159382 (PMC9367849; doi:10.3390/ijerph19159382)
Supplement: Supplementary file 1 [file ijerph-19-09382-s001.zip]

Archive with 1 entries (1 files):
- ijerph-1829861-supplementary.pdf
